# Supplementary material for: Revision of the sophorolipid biosynthetic pathway in Starmerella bombicola based on new insights in the substrate profile of its lactone esterase
Source: Biotechnol Biofuels Bioprod. 2024 Jun 27;17:89. doi: 10.1186/s13068-024-02533-1 (PMC11210130; doi:10.1186/s13068-024-02533-1)
Supplement: Supplementary file 3 — Supplementary Material 3. Figure S3. LC–MS spectra of sophorolipid products obtained after incubation of bola SLs with rSBLE. [file 13068_2024_2533_MOESM3_ESM.zip]

Archive with 12 entries (11 files):
- Fig. S3/
- Fig. S3/Fig S3 a).png
- Fig. S3/Fig S3 b).png
- Fig. S3/Fig S3 c).png
- Fig. S3/Fig S3 d).png
- Fig. S3/Fig S3 e).png
- Fig. S3/Fig S3 f).png
- Fig. S3/Fig S3 g).png
- Fig. S3/Fig S3 h).png
- Fig. S3/Fig S3 i).png
- Fig. S3/Fig S3 j).png
- Fig. S3/Fig S3 k).png
