# Supplementary material for: Revision of the sophorolipid biosynthetic pathway in Starmerella bombicola based on new insights in the substrate profile of its lactone esterase
Source: Biotechnol Biofuels Bioprod. 2024 Jun 27;17:89. doi: 10.1186/s13068-024-02533-1 (PMC11210130; doi:10.1186/s13068-024-02533-1)
Supplement: Supplementary file 4 — Supplementary Material 4. Figure S4. MS/MS spectra of bola SLs and formed lactonic SLs after enzymatic conversion with rSBLE. [file 13068_2024_2533_MOESM4_ESM.zip]

Archive with 26 entries (25 files):
- Fig. S4/
- Fig. S4/Fig S4 a).png
- Fig. S4/Fig S4 b).png
- Fig. S4/Fig S4 c).png
- Fig. S4/Fig S4 d).png
- Fig. S4/Fig S4 e).png
- Fig. S4/Fig S4 f).png
- Fig. S4/Fig S4 g).png
- Fig. S4/Fig S4 h).png
- Fig. S4/Fig S4 i).png
- Fig. S4/Fig S4 j).png
- Fig. S4/Fig S4 k).png
- Fig. S4/Fig S4 l).png
- Fig. S4/Fig S4 m).png
- Fig. S4/Fig S4 n).png
- Fig. S4/Fig S4 o).png
- Fig. S4/Fig S4 p).png
- Fig. S4/Fig S4 q).png
- Fig. S4/Fig S4 r).png
- Fig. S4/Fig S4 s).png
- Fig. S4/Fig S4 t).png
- Fig. S4/Fig S4 u).png
- Fig. S4/Fig S4 v).png
- Fig. S4/Fig S4 w).png
- Fig. S4/Fig S4 x).png
- Fig. S4/Fig S4 y).png
