# Supplementary material for: Revision of the sophorolipid biosynthetic pathway in Starmerella bombicola based on new insights in the substrate profile of its lactone esterase
Source: Biotechnol Biofuels Bioprod. 2024 Jun 27;17:89. doi: 10.1186/s13068-024-02533-1 (PMC11210130; doi:10.1186/s13068-024-02533-1)
Supplement: Supplementary file 5 — Supplementary Material 5. Figure S5. HPLC analysis of the sophorose released during sophorolipid lactonization. Comparison of retention times with commercial sophorose. [file 13068_2024_2533_MOESM5_ESM.zip]

Archive with 2 entries (1 files):
- Fig. S5/
- Fig. S5/Fig S5.JPG
